# Supplementary material for: Cognitive and Affective-Emotional Factors in Math Achievement: The Mediating Role of Intelligence
Source: J Intell. 2026 Feb 4;14(2):25. doi: 10.3390/jintelligence14020025 (PMC12941965; doi:10.3390/jintelligence14020025)
Supplement: Supplementary file 1 [file jintelligence-14-00025-s001.zip]

Archive with 1 entries (1 files):
- jintelligence-4078252-supplementary.pdf
